# Supplementary material for: Direct estimation of central aortic pressure from measured or quantified mean and diastolic brachial blood pressure: agreement with invasive records
Source: Front Cardiovasc Med. 2023 Jul 25;10:1207069. doi: 10.3389/fcvm.2023.1207069 (PMC10409477; doi:10.3389/fcvm.2023.1207069)
Supplement: Supplementary file 1 [file Table1.xlsx]

## Sheet: Table_S1
	Table S1. Aortic and brachial blood pressure levels
	Variable	MV	ME	SD	Min	p25th	p50th	p75th	Max
	Invasive and non-invasive aortic and brachial blood pressure
	Invasive aortic and brachial blood pressure: recorded
	aoSBP_inv (mmHg)	135.221	2.11391	25.8035	88	116	135	151	220
	aoDBP_inv (mmHg)	70.1342	0.957024	11.682	44	61	70	77	107
	aoPP_inv (mmHg)	65.0872	1.71714	20.9604	15	51	63	79	128
	aoHR_inv (beats/minute)	64.6107	0.819825	10.0072	44	58	64	71	95
	bSBP_inv (mmHg)	134.895	2.00545	23.9817	92	117	132	152	189
	bDBP_inv (mmHg)	68.2727	0.93031	11.1249	43	60	69	75	107
	bPP_inv (mmHg)	66.6224	1.66238	19.8791	17	52	67	80	118
	bHR (beats/minute)	63.6294	0.753512	9.0107	44	58	63	69	92
	Non-invasive brachial blood pressure: measured
	bSBP (mmHg)	136.646	1.74414	21.1465	101	118	135	152	188
	bDBP (mmHg)	79.5714	1.05937	12.8442	49	70	80	89	111
	bPP (mmHg)	57.0748	1.31294	15.9185	25	44	55	66	101
	bHR (beats/minute)	64.449	0.835461	10.1294	44	56	64	71	96
	Mean blood pressure levels quantified from invasive and non-invasive aortic and brachial artery systolic and diastolic blood pressure values
	Invasive aortic and brachial mean blood pressure: calculated
	aoMBP_inv_033 (mmHg)	91.318	1.5926	13.8839	66.1667	82.4167	91.0833	100.5	127.333
	aoMBP_inv_033+5 (mmHg)	96.318	1.5926	13.8839	71.1667	87.4167	96.0833	105.5	132.333
	aoMBP_inv_033HR (mmHg)	96.0176	1.69851	14.8073	69.6102	86.1316	95.209	105.645	134.415
	aoMBP_inv_042 (mmHg)	96.9564	1.72119	15.005	69.57	86.315	96.67	106.58	134.83
	aoMBP_inv_0412 (mmHg)	96.436	1.70874	14.8965	69.302	86.109	96.262	105.888	134.138
	aoMBP_inv_(sbp*dbp)0.5 (mmHg)	96.5468	1.68973	14.7307	69.728	86.9783	96.3612	105.928	134.991
	bMBP_inv_033 (mmHg)	91.5022	1.55567	13.4725	66.6667	82.3333	90.6667	101	119.333
	bMBP_inv_033+5 (mmHg)	96.5022	1.55567	13.4725	71.6667	87.3333	95.6667	106	124.333
	bMBP_inv_033HR (mmHg)	96.3859	1.65748	14.3542	70.0932	86.1072	96.2364	106.609	128.461
	bMBP_inv_042 (mmHg)	97.3857	1.67928	14.543	71.26	87.36	97.08	108.28	127.87
	bMBP_inv_0412 (mmHg)	96.8426	1.66732	14.4394	70.836	86.896	96.488	107.608	127.082
	bMBP_inv_(sbp*dbp)0.5 (mmHg)	96.7823	1.648	14.2721	70.6965	87.3098	96.1249	106.995	126.57
	Non-invasive brachial mean blood pressure: calculated
	bMBP_033 (mmHg)	98.5964	1.17436	14.2383	69	86.3333	98.6667	108.667	129.667
	bMBP_033+5 (mmHg)	103.596	1.17436	14.2383	74	91.3333	103.667	113.667	134.667
	bMBP_033HR (mmHg)	102.789	1.22561	14.8597	73.2752	89.992	103.296	112.778	136.435
	bMBP_042 (mmHg)	103.543	1.22827	14.8919	73.16	91.12	104.04	114.04	136.08
	bMBP_0412 (mmHg)	103.086	1.22295	14.8274	72.776	90.832	103.544	113.316	135.488
	bMBP_(sbp*dbp)0.5 (mmHg)	104.051	1.24044	15.0395	73.1642	91.5696	103.875	114.433	137.095
	bMBP_Osc (mmHg)	105.687	1.2549	15.2148	75	93	106	116	139
	Aortic systolic blood pressure levels quantified (aoSBP=MBP2/DBP) from invasive and non-invasive aortic and brachial artery systolic and diastolic blood pressure values
	Aortic systolic blood pressure calculated (aoSBP=MBP2/DBP) from aortic (AO) and brachial artery (BA) invasive records
	aoSBP_AO_inv_033 (mmHg)	120.464	2.48548	21.6679	80.0801	105.568	120.006	135.515	165.831
	aoSBP_AO_inv_033+5 (mmHg)	134.004	2.54738	22.2076	92.5425	118.257	133.411	149.708	180.831
	aoSBP_AO_inv_033HR (mmHg)	133.384	2.93109	25.5527	87.3077	114.7	131.782	151.15	189.335
	aoSBP_AO_inv_042 (mmHg)	136.125	3.07717	26.8262	87.2069	117.49	135.774	154.536	194.441
	aoSBP_AO_inv_0412 (mmHg)	134.637	3.0187	26.3164	86.5363	116.103	134.29	152.792	191.705
	aoSBP_AO_inv_(sbp*dbp)0.5 (mmHg)	134.691	2.80781	24.4779	89	117.75	134.75	152.25	185
	aoSBP_BA_inv_033 (mmHg)	122.235	2.42923	21.0377	83.0508	105.852	121.42	138.368	170.305
	aoSBP_BA_inv_033+5 (mmHg)	135.952	2.48703	21.5383	95.339	119.118	134.694	153	185.921
	aoSBP_BA_inv_033HR (mmHg)	135.833	2.87781	24.9225	88.9033	114.956	133.468	154.724	195.167
	aoSBP_BA_inv_042 (mmHg)	138.764	3.01264	26.0902	89.9759	117.126	135.576	158.36	202.256
	aoSBP_BA_inv_0412 (mmHg)	137.193	2.95487	25.59	89.3251	116.128	134.1	156.415	199.192
	aoSBP_BA_inv_(sbp*dbp)0.5 (mmHg)	136.76	2.72468	23.5965	92	118	136	155	188.5
	Aortic systolic blood pressure calculated (aoSBP=MBP2/DBP) from brachial artery non-invasive measurement
	aoSBP_033 (mmHg)	122.635	1.53136	18.5668	89.8302	107.139	122.308	136.038	167.13
	aoSBP_033+5 (mmHg)	135.412	1.54864	18.7763	103.321	119.376	134.312	148.477	180.584
	aoSBP_033HR (mmHg)	133.452	1.75656	21.2972	99.773	114.57	129.94	150.457	182.995
	aoSBP_042 (mmHg)	135.475	1.79918	21.8139	99.4318	117.026	131.713	150.798	188.833
	aoSBP_0412 (mmHg)	134.261	1.77218	21.4865	98.9778	116.288	130.867	149.26	186.774
	aoSBP_(sbp*dbp)0.5 (mmHg)	136.646	1.74414	21.1465	101	118	135	152	188
	aoSBP_Osc (mmHg)	141.251	1.93298	23.4361	102.87	121.5	136.569	159.014	199.805
	MV: mean value. SD: standard deviation. Min and Max: minimum and maximum value. SD: standard deviation. P25th, p50th and p75th: percentile, 25, 50 (median) and 75. SBP, DBP, PP and MBP: systolic, diastolic, pulse and mean blood pressure, respectively. HR: heart rate. inv: invasive derived. NonInv: non-invasie derived. suffix: ao: aorta; b: brachial artery.

## Sheet: Table_S2
	Table S2. Correlation and agreement between invasive aoSBP (reference method) and aoSBP obtained using invasive aortic blood pressure levels and different bMBP equations
	Method	aoSBP_AO_Invasive_033 (mmHg)	aoSBP_AO_Invasive_033+5 (mmHg)	aoSBP_AO_Invasive_033HR (mmHg)	aoSBP_AO_Invasive_042 (mmHg)	aoSBP_AO_Invasive_0412 (mmHg)	aoSBP_AO_Invasive_(sbp*dbp)0.5 (mmHg)
	Concordance correlation coefficient (CCC) analysis
	CCC	0.8192	0.9928	0.9874	0.9819	0.9878	1
	CCC 95% C.I.	0.76 to 0.85	0.990 to 0.994	0.98 to 0.99	0.974 to 0.987	0.982 to 0.991	-1.00 to -1.00
	Pearson ρ (precision)	0.9988	0.9977	0.9893	0.9892	0.9907	1
	Pearson, 95% CI	0.991 to 0.9992	0.996 to 0.998	0.983 to 0.993	0.983 to 0.992	0.985 to 0.993	0
	Pearson, p value	<1.0E-14	<1.0E-14	<1.0E-14	<1.0E-14	<1.0E-14	0
	Bias correction factor (accuracy)	0.8202	0.9951	0.9981	0.9926	0.997	1
	Bland-Altman analysis: differences (Reference - Method)
	Mean error (mmHg)	14.2028	0.553	0.7857	-1.8542	-0.3275	0
	Mean errror, 95% C.I. (mmHg)	13.59 to 14.81	0.0014 to 1.1046	0.002811 to 1.5686	-2.75 to -0.95	-1.12 to 0.46	0.00 to 0.00
	Mean error, p value	<1.0E-14	0.0494	0.0492	9.75e-05	0.4157	1
	Mean error, L.L. (mmHg)	8.5469	-4.5793	-6.4989	-10.2504	-7.7328	0
	Mean error, L.L. 95% C.I. (mmHg)	7.50 to 9.58	-5.52 to -3.63	-7.84 to -5.15	-11.79 to -8.70	-9.09 to -6.36	0.00 to 0.00
	Mean error, U.L. (mmHg)	19.8587	5.6854	8.0704	6.542	7.0777	0
	Mean error, U.L. 95% C.I. (mmHg)	18.81 to 20.90	4.73 to 6.63	6.72 to 9.41	4.99 to 8.09	5.71 to 8.44	0.00 to 0.00
	Regression Equation	y=-1.4078+0.1156x	y=-12.1216+0.09383x	y=6.5417+-0.04261x	y=10.0807+-0.08835x	y=8.9662+-0.06880x	-------
	Bland-Altman analysis: Intercept
	Coefficient	-1.4078	-12.1216	6.5417	10.0807	8.9662	-------
	Coefficient, 95% C.I.	-2.69 to -0.11	-13.92 to -10.32	2.05 to 11.02	5.37 to 14.78	4.68 to 13.24	-------
	Standard Error	0.6496	0.9061	2.2564	2.3663	2.1551	-------
	p value	0.033	<1.0E-14	0.0047	5.15e-05	7.43e-05	-------
	Bland-Altman analysis: Slope
	Coefficient	0.1156	0.09383	-0.04261	-0.08835	-0.0688	-------
	Coefficient, 95% C.I.	0.10 to 0.12	0.08 to 0.10	-0.075 to -0.009	-0.127 to -0.054	-0.10 to -0.03	-------
	Standard Error	0.00474	0.006611	0.01646	0.01726	0.01572	-------
	p value	<1.0E-14	<1.0E-14	0.0113	1.83e-06	3.35e-05	-------
	CCC: Lin´s Concordance Correlation Coefficient. C.I.: confidence interval. L.L.: lower limit. U.L.: Upper limit. The Bland-Altman tests included (i) on the ordinates (y-axis) the difference between invasively and non-invasively recorded aoSBP (in that order: invasive minus non-invasive), and (ii) on the abscissa (x-axis) the value of aoSBP recorded invasively by catheterization (gold standard tec…

## Sheet: Table_S3
	Table S3. Correlation and agreement between invasive aoSBP (reference method), and aoSBP obtained using invasive brachial blood pressure levels and different bMBP equations
	Method	aoSBP_BA_Invasive_033 (mmHg)	aoSBP_BA_Invasive_033+5 (mmHg)	aoSBP_BA_Invasive_033HR (mmHg)	aoSBP_BA_Invasive_042 (mmHg)	aoSBP_BA_Invasive_0412 (mmHg)	aoSBP_BA_Invasive_(sbp*dbp)0.5 (mmHg)
	Concordance correlation coefficient (CCC) analysis
	CCC	0.817	0.9303	0.9285	0.9082	0.9225	0.9375
	CCC 95% C.I.	0.75 to 0.86	0.89 to 0.95	0.89 to 0.95	0.86 to 0.93	0.88 to 0.94	0.90 to 0.95
	Pearson ρ (precision)	0.9458	0.9438	0.9347	0.9343	0.936	0.9469
	Pearson, 95% CI	0.91 to 0.96	0.91 to 0.96	0.90 to 0.95	0.90 to 0.95	0.90 to 0.95	0.91 to 0.96
	Pearson, p value	<1.0E-14	<1.0E-14	<1.0E-14	<1.0E-14	<1.0E-14	<1.0E-14
	Bias correction factor (accuracy)	0.8638	0.9856	0.9934	0.972	0.9856	0.9901
	Bland-Altman analysis: differences (Reference - Method)
	Mean error (mmHg)	11.537	-2.3045	-2.6511	-5.4507	-3.9157	-3.0284
	Mean errror, 95% C.I. (mmHg)	9.86 to 13.20	-3.97 to -0.63	-4.46 to -0.84	-7.41 to -3.66	-5.73 to -2.09	-4.61 to -1.43
	Mean error, p value	<1.0E-14	0.0073	0.0046	7.57e-08	4.8e-05	0.000279
	Mean error, L.L. (mmHg)	-3.8944	-17.7325	-19.3875	-22.8792	-20.7388	-17.7268
	Mean error, L.L. 95% C.I. (mmHg)	-6.75 to -1.03	-20.59 to -14.87	-22.49 to -16.28	-26.09 to -19.66	-23.85 to -17.61	-20.45 to -15.00
	Mean error, U.L. (mmHg)	26.9684	13.1235	14.0852	11.7978	12.9075	11.67
	Mean error, U.L. 95% C.I. (mmHg)	24.10 to 29.83	10.26 to 15.98	10.98 to 17.18	8.5825 to 15.0132	9.78 to 16.02	8.94 to 14.39
	Regression Equation	y=-14.4602+0.1928x	y=-25.7751+0.1741x	y=-8.6700+0.04464x	y=-6.2947+0.005593x	y=-7.0942+0.02358x	y=-15.9743+0.09602x
	Bland-Altman analysis: Intercept
	Coefficient	-14.4602	-25.7751	-8.67	-6.2947	-7.0942	-15.9743
	Coefficient, 95% C.I.	-22.58 to -6.33	-34.25 to -17.29	-19.32 to 1.98	-17.41 to 4.82	-17.86 to 3.67	-24.97 to -6.97
	Standard Error	4.0881	4.2659	5.3612	5.5952	5.4183	4.5273
	p value	0.000655	3.78e-08	0.1095	0.2637	0.1939	0.000674
	Bland-Altman analysis: Slope
	Coefficient	0.1928	0.1741	0.04464	0.005593	0.02358	0.09602
	Coefficient, 95% C.I.	0.13 to 0.25	0.11 to 0.23	-0.03 to 0.12	-0.07 to 0.08	-0.05 to 0.10	0.03 to 0.16
	Standard Error	0.02988	0.03118	0.03919	0.0409	0.03961	0.0331
	p value	6.22e-09	2.71e-07	0.2578	0.8916	0.5532	0.0047
	CCC: Lin´s Concordance Correlation Coefficient. C.I.: confidence interval. L.L.: lower limit. U.L.: Upper limit. The Bland-Altman tests included (i) on the ordinates (y-axis) the difference between invasively and non-invasively recorded aoSBP (in that order: invasive minus non-invasive), and (ii) on the abscissa (x-axis) the value of aoSBP recorded invasively by catheterization (gold standard tec…

## Sheet: Table_S4
	Table S4. Correlation and agreement between invasive aoSBP (reference method) and non-invasive aoSBP obtained using non-invasive brachial blood pressure levels and different bMBP equations
	Method	aoSBP_033 (mmHg)	aoSBP_033+5 (mmHg)	aoSBP_033HR (mmHg)	aoSBP_042 (mmHg)	aoSBP_0412 (mmHg)	aoSBP_(sbp*dbp)0.5 (mmHg)	aoSBP_Osc (mmHg)
	Concordance correlation coefficient (CCC) analysis
	CCC	0.6392	0.789	0.8019	0.8302	0.8231	0.8253	0.8268
	CCC 95% C.I.	0.54 to 0.71	0.72 to 0.84	0.72 to 0.85	0.76 to 0.87	0.75 to 0.87	0.75 to 0.87	0.7561 to 0.8785
	Pearson ρ (precision)	0.8554	0.8591	0.8463	0.8648	0.8647	0.8623	0.8638
	Pearson, 95% CI	0.78 to 0.90	0.79 to 0.90	0.77 to 0.89	0.80 to 0.90	0.80 to 0.90	0.79 to 0.90	0.7993 to 0.9086
	Pearson, p value	<1.0E-14	<1.0E-14	<1.0E-14	<1.0E-14	<1.0E-14	<1.0E-14	<1.0E-14
	Bias correction factor (accuracy)	0.7473	0.9184	0.9475	0.96	0.9519	0.957	0.9573
	Bland-Altman analysis: differences (Reference - Method)
	Mean error (mmHg)	13.1368	0.5545	3.0115	1.1476	2.2788	-0.7079	-4.2962
	Mean errror, 95% C.I. (mmHg)	10.40 to 15.86	-2.14 to 3.25	0.34 to 5.67	-1.37 to 3.67	-0.25 to 4.81	-3.26 to 1.84	-6.78 to -1.80
	Mean error, p value	<1.0E-14	0.6842	0.0272	0.369	0.0778	0.5833	0.000932
	Mean error, L.L. (mmHg)	-12.2886	-24.5695	-21.785	-22.3535	-21.3363	-24.4821	-27.4814
	Mean error, L.L. 95% C.I. (mmHg)	-16.97 to -7.60	-29.20 to -19.93	-26.35 to -17.21	-26.68 to -18.02	-25.69 to -16.98	-28.86 to -20.09	-31.75 to -23.20
	Mean error, U.L. (mmHg)	38.5621	25.6785	27.8081	24.6486	25.8938	23.0663	18.889
	Mean error, U.L. 95% C.I. (mmHg)	33.87 to 43.24	21.04 to 30.31	23.23 to 32.37	20.31 to 28.98	21.54 to 30.24	18.68 to 27.44	14.61 to 23.16
	Regression Equation	y=-46.5184+0.4416x	y=-58.0887+0.4341x	y=-47.0189+0.3704x	y=-45.8207+0.3477x	y=-45.8958+0.3566x	y =-49.1850+0.3589x	y=-45.3421+0.3039x
	Bland-Altman analysis: Intercept
	Coefficient	-46.5184	-58.0887	-47.0189	-45.8207	-45.8958	-49.185	-45.3421
	Coefficient, 95% C.I.	-56.39 to -36.64	-67.93 to -48.24	-58.59 to -35.44	-56.88 to -34.75	-56.81 to -34.97	-60.17 to -38.19	-57.20 to -33.48
	Standard Error	4.969	4.9531	5.8241	5.5649	5.4923	5.5316	5.9676
	p value	<1.0E-14	<1.0E-14	3.51e-12	1.65e-12	9.31e-13	7.49e-14	3.22e-11
	Bland-Altman analysis: Slope
	Coefficient	0.4416	0.4341	0.3704	0.3477	0.3566	0.3589	0.3039
	Coefficient, 95% C.I.	0.36 to 0.51	0.36 to 0.50	0.28 to 0.45	0.26 to 0.42	0.27 to 0.43	0.27 to 0.43	0.21 to 0.39
	Standard Error	0.03625	0.03614	0.04249	0.0406	0.04007	0.04036	0.04354
	p value	<1.0E-14	<1.0E-14	1.71e-13	3.51e-13	7.21e-14	7.48e-14	5.58e-10
	CCC: Lin´s Concordance Correlation Coefficient. C.I.: confidence interval. L.L.: lower limit. U.L.: Upper limit. The Bland-Altman tests included (i) on the ordinates (y-axis) the difference between invasively and non-invasively recorded aoSBP (in that order: invasive minus non-invasive), and (ii) on the abscissa (x-axis) the value of aoSBP recorded invasively by catheterization (gold standard tec…
